# Supplementary material for: A need for standardized reporting of introgression: Insights from studies across eukaryotes
Source: Evol Lett. 2022 Jul 25;6(5):344–57. doi: 10.1002/evl3.294 (PMC9554761; doi:10.1002/evl3.294)
Supplement: Supplementary file 2 — Supplementary Tables S2‐118 [file EVL3-6-344-s001.xlsx]

## Sheet: S2 Model 1
Summary output:
Generalized linear mixed model fit by maximum likelihood (Laplace Approximation) ['glmerMod']
Family: binomial ( logit )
Formula: sig ~ kingdom/phylum/class + (1 | reference) + (1 | pair)
Data: subdata
Control: glmerControl(optimizer = "bobyqa")
AIC	BIC	logLik	deviance	df.resid
12690.6	12795.5	-6331.3	12662.6	13232
Scaled Residuals:
Min	1Q	Median	3Q	Max
-9.7686	-0.488	0.4142	0.5128	3.9873
Random effects:
Groups	Name	Variance	Std.Dev.
pair	(Intercept)	0.9599	0.9797
reference	(Intercept)	3.6655	1.9146
Number of obs: 13246,	groups:	pair, 964;	reference, 99
Fixed effects:
	Estimate	Std. Err.	z value	Pr(>|z|)
(Intercept)	-0.83809	1.28433	-0.653	0.514
kingdomMetazoa	16.7001	2782.21	0.006	0.9952
kingdomViridiplantae	-0.16981	2.45899	-0.069	0.9449
kingdomMetazoa:phylumMollusca	-31.0192	3107.02	-0.01	0.992
kingdomMetazoa:phylumCnidaria	-31.2071	2898.31	-0.011	0.9914
kingdomMetazoa:phylumArthropoda	-14.2982	2782.21	-0.005	0.9959
kingdomMetazoa:phylumChordata	-14.3818	2782.21	-0.005	0.9959
kingdomMetazoa:phylumChordata:classAves	-0.05451	1.00722	-0.054	0.9568
kingdomFungi:phylumAscomycota:classEurotiomycetes	16.428	476.237	0.034	0.9725
kingdomViridiplantae:phylumStreptophyta:classMagnoliopsida	1.83974	2.13201	0.863	0.3882
kingdomMetazoa:phylumChordata:classMammalia	-0.2078	0.9818	-0.212	0.8324
kingdomViridiplantae:phylumStreptophyta:classPinopsida	6.8057	2.89307	2.352	0.0187	*
Lsmeans output:
contrast	estimate	SE	df	z.ratio	p.value
Fungi - Metazoa	8.79	26.6	Inf	0.33	0.9416
Fungi - Viridiplantae	4.94	10.3	Inf	0.48	0.8805
Metazoa - Viridiplantae	-3.85	25.8	Inf	-0.149	0.9878
contrast	estimate	SE	df	z.ratio	p.value
Ascomycota Fungi - Platyhelminthes Metazoa	-8.1114	10.331	Inf	-0.785	0.9864
Ascomycota Fungi - Mollusca Metazoa	20.8991	90.669	Inf	0.23	1
Ascomycota Fungi - Cnidaria Metazoa	20.8734	90.534	Inf	0.231	1
Ascomycota Fungi - Arthropoda Metazoa	4.9935	10.276	Inf	0.486	0.999
Ascomycota Fungi - Chordata Metazoa	5.3079	10.243	Inf	0.518	0.9986
Ascomycota Fungi - Streptophyta Viridiplantae	4.9391	10.28	Inf	0.48	0.9991
Platyhelminthes Metazoa - Mollusca Metazoa	29.0105	90.655	Inf	0.32	0.9999
Platyhelminthes Metazoa - Cnidaria Metazoa	28.9848	91.085	Inf	0.318	0.9999
Platyhelminthes Metazoa - Arthropoda Metazoa	13.1049	1.93	Inf	6.79	<.0001	*
Platyhelminthes Metazoa - Chordata Metazoa	13.4193	1.709	Inf	7.851	<.0001	*
Platyhelminthes Metazoa - Streptophyta Viridiplantae	13.0505	1.956	Inf	6.67	<.0001	*
Mollusca Metazoa - Cnidaria Metazoa	-0.0256	128.102	Inf	0	1
Mollusca Metazoa - Arthropoda Metazoa	-15.9056	90.676	Inf	-0.175	1
Mollusca Metazoa - Chordata Metazoa	-15.5911	90.672	Inf	-0.172	1
Mollusca Metazoa - Streptophyta Viridiplantae	-15.9599	90.68	Inf	-0.176	1
Cnidaria Metazoa - Arthropoda Metazoa	-15.88	91.113	Inf	-0.174	1
Cnidaria Metazoa - Chordata Metazoa	-15.5655	91.108	Inf	-0.171	1
Cnidaria Metazoa - Streptophyta Viridiplantae	-15.9343	91.117	Inf	-0.175	1
Arthropoda Metazoa - Chordata Metazoa	0.3145	0.935	Inf	0.336	0.9999
Arthropoda Metazoa - Streptophyta Viridiplantae	-0.0543	1.272	Inf	-0.043	1
Chordata Metazoa - Streptophyta Viridiplantae	-0.3688	0.995	Inf	-0.371	0.9998
contrast	estimate	SE	df	z.ratio	p.value
Ascomycota Eurotiomycetes Fungi - Ascomycota Sordariomycetes Fungi	15.0382	20.4	Inf	0.737	0.9999
Ascomycota Eurotiomycetes Fungi - Chordata Actinopteri Metazoa	12.8318	20.422	Inf	0.628	1
Ascomycota Eurotiomycetes Fungi - Cnidaria Anthozoa Metazoa	28.3925	91.106	Inf	0.312	1
Ascomycota Eurotiomycetes Fungi - Chordata Aves Metazoa	12.644	20.422	Inf	0.619	1
Ascomycota Eurotiomycetes Fungi - Mollusca Gastropoda Metazoa	28.4182	91.808	Inf	0.31	1
Ascomycota Eurotiomycetes Fungi - Arthropoda Insecta Metazoa	12.5126	20.432	Inf	0.612	1
Ascomycota Eurotiomycetes Fungi - Chordata Mammalia Metazoa	13.0053	20.419	Inf	0.637	1
Ascomycota Eurotiomycetes Fungi - Platyhelminthes Trematoda Metazoa	-0.5923	20.46	Inf	-0.029	1
Ascomycota Eurotiomycetes Fungi - Streptophyta Magnoliopsida Viridiplantae	13.5672	20.416	Inf	0.665	1
Ascomycota Eurotiomycetes Fungi - Streptophyta Pinopsida Viridiplantae	8.5853	20.502	Inf	0.419	1
Ascomycota Eurotiomycetes Fungi - Streptophyta Polypodiopsida Viridiplantae	15.2222	20.51	Inf	0.742	0.9999
Ascomycota Sordariomycetes Fungi - Chordata Actinopteri Metazoa	-2.2064	1.187	Inf	-1.859	0.7849
Ascomycota Sordariomycetes Fungi - Cnidaria Anthozoa Metazoa	13.3543	91.108	Inf	0.147	1
Ascomycota Sordariomycetes Fungi - Chordata Aves Metazoa	-2.3942	1.184	Inf	-2.022	0.6784
Ascomycota Sordariomycetes Fungi - Mollusca Gastropoda Metazoa	13.38	90.67	Inf	0.148	1
Ascomycota Sordariomycetes Fungi - Arthropoda Insecta Metazoa	-2.5256	1.344	Inf	-1.879	0.7726
Ascomycota Sordariomycetes Fungi - Chordata Mammalia Metazoa	-2.0329	1.147	Inf	-1.772	0.8333
Ascomycota Sordariomycetes Fungi - Platyhelminthes Trematoda Metazoa	-15.6305	1.71	Inf	-9.138	<.0001	*
Ascomycota Sordariomycetes Fungi - Streptophyta Magnoliopsida Viridiplantae	-1.471	1.082	Inf	-1.36	0.9708
Ascomycota Sordariomycetes Fungi - Streptophyta Pinopsida Viridiplantae	-6.4529	2.163	Inf	-2.983	0.1134
Ascomycota Sordariomycetes Fungi - Streptophyta Polypodiopsida Viridiplantae	0.184	2.246	Inf	0.082	1
Chordata Actinopteri Metazoa - Cnidaria Anthozoa Metazoa	15.5607	91.11	Inf	0.171	1
Chordata Actinopteri Metazoa - Chordata Aves Metazoa	-0.1878	0.891	Inf	-0.211	1
Chordata Actinopteri Metazoa - Mollusca Gastropoda Metazoa	15.5864	90.673	Inf	0.172	1
Chordata Actinopteri Metazoa - Arthropoda Insecta Metazoa	-0.3192	1.095	Inf	-0.292	1
Chordata Actinopteri Metazoa - Chordata Mammalia Metazoa	0.1735	0.818	Inf	0.212	1
Chordata Actinopteri Metazoa - Platyhelminthes Trematoda Metazoa	-13.4241	1.71	Inf	-7.849	<.0001	*
Chordata Actinopteri Metazoa - Streptophyta Magnoliopsida Viridiplantae	0.7354	0.752	Inf	0.978	0.9981
Chordata Actinopteri Metazoa - Streptophyta Pinopsida Viridiplantae	-4.2465	2.019	Inf	-2.103	0.6206
Chordata Actinopteri Metazoa - Streptophyta Polypodiopsida Viridiplantae	2.3904	2.122	Inf	1.127	0.9936
Cnidaria Anthozoa Metazoa - Chordata Aves Metazoa	-15.7485	91.11	Inf	-0.173	1
Cnidaria Anthozoa Metazoa - Mollusca Gastropoda Metazoa	0.0256	128.102	Inf	0	1
Cnidaria Anthozoa Metazoa - Arthropoda Insecta Metazoa	-15.88	91.113	Inf	-0.174	1
Cnidaria Anthozoa Metazoa - Chordata Mammalia Metazoa	-15.3872	91.109	Inf	-0.169	1
Cnidaria Anthozoa Metazoa - Platyhelminthes Trematoda Metazoa	-28.9848	91.085	Inf	-0.318	1
Cnidaria Anthozoa Metazoa - Streptophyta Magnoliopsida Viridiplantae	-14.8253	91.109	Inf	-0.163	1
Cnidaria Anthozoa Metazoa - Streptophyta Pinopsida Viridiplantae	-19.8072	91.128	Inf	-0.217	1
Cnidaria Anthozoa Metazoa - Streptophyta Polypodiopsida Viridiplantae	-13.1703	91.141	Inf	-0.145	1
Chordata Aves Metazoa - Mollusca Gastropoda Metazoa	15.7741	90.674	Inf	0.174	1
Chordata Aves Metazoa - Arthropoda Insecta Metazoa	-0.1315	1.046	Inf	-0.126	1
Chordata Aves Metazoa - Chordata Mammalia Metazoa	0.3613	0.783	Inf	0.461	1
Chordata Aves Metazoa - Platyhelminthes Trematoda Metazoa	-13.2363	1.822	Inf	-7.266	<.0001	*
Chordata Aves Metazoa - Streptophyta Magnoliopsida Viridiplantae	0.9232	0.681	Inf	1.356	0.9714
Chordata Aves Metazoa - Streptophyta Pinopsida Viridiplantae	-4.0587	1.994	Inf	-2.035	0.669
Chordata Aves Metazoa - Streptophyta Polypodiopsida Viridiplantae	2.5782	2.099	Inf	1.229	0.9868
Mollusca Gastropoda Metazoa - Arthropoda Insecta Metazoa	-15.9056	90.676	Inf	-0.175	1
Mollusca Gastropoda Metazoa - Chordata Mammalia Metazoa	-15.4128	90.673	Inf	-0.17	1
Mollusca Gastropoda Metazoa - Platyhelminthes Trematoda Metazoa	-29.0105	90.655	Inf	-0.32	1
Mollusca Gastropoda Metazoa - Streptophyta Magnoliopsida Viridiplantae	-14.851	90.673	Inf	-0.164	1
Mollusca Gastropoda Metazoa - Streptophyta Pinopsida Viridiplantae	-19.8328	90.692	Inf	-0.219	1
Mollusca Gastropoda Metazoa - Streptophyta Polypodiopsida Viridiplantae	-13.196	90.705	Inf	-0.145	1
Arthropoda Insecta Metazoa - Chordata Mammalia Metazoa	0.4928	1.009	Inf	0.488	1
Arthropoda Insecta Metazoa - Platyhelminthes Trematoda Metazoa	-13.1049	1.93	Inf	-6.79	<.0001	*
Arthropoda Insecta Metazoa - Streptophyta Magnoliopsida Viridiplantae	1.0546	0.932	Inf	1.132	0.9933
Arthropoda Insecta Metazoa - Streptophyta Pinopsida Viridiplantae	-3.9272	2.093	Inf	-1.876	0.7742
Arthropoda Insecta Metazoa - Streptophyta Polypodiopsida Viridiplantae	2.7096	2.193	Inf	1.236	0.9862
Chordata Mammalia Metazoa - Platyhelminthes Trematoda Metazoa	-13.5976	1.793	Inf	-7.586	<.0001	*
Chordata Mammalia Metazoa - Streptophyta Magnoliopsida Viridiplantae	0.5619	0.621	Inf	0.905	0.9991
Chordata Mammalia Metazoa - Streptophyta Pinopsida Viridiplantae	-4.42	1.974	Inf	-2.239	0.5207
Chordata Mammalia Metazoa - Streptophyta Polypodiopsida Viridiplantae	2.2169	2.079	Inf	1.066	0.996
Platyhelminthes Trematoda Metazoa - Streptophyta Magnoliopsida Viridiplantae	14.1595	1.757	Inf	8.057	<.0001	*
Platyhelminthes Trematoda Metazoa - Streptophyta Pinopsida Viridiplantae	9.1776	2.569	Inf	3.572	0.0184
Platyhelminthes Trematoda Metazoa - Streptophyta Polypodiopsida Viridiplantae	15.8145	2.645	Inf	5.98	<.0001	*
Streptophyta Magnoliopsida Viridiplantae - Streptophyta Pinopsida Viridiplantae	-4.9819	1.936	Inf	-2.573	0.2949
Streptophyta Magnoliopsida Viridiplantae - Streptophyta Polypodiopsida Viridiplantae	1.655	2.041	Inf	0.811	0.9997
Streptophyta Pinopsida Viridiplantae - Streptophyta Polypodiopsida Viridiplantae	6.6369	2.772	Inf	2.394	0.4099

## Sheet: S3 Model 2
Summary output:
Generalized linear mixed model fit by maximum likelihood (Laplace Approximation) ['glmerMod']
Family: binomial ( logit )
Formula: sig ~ kingdom/phylum/class + log(P2_P3_rbh) + (1 | pair) + (1 | reference)
Data: subdata
Control: glmerControl(optimizer = "bobyqa")
AIC	BIC	logLik	deviance	df.resid
10959.4	11062.4	-5465.7	10931.4	11502
Scaled Residuals:
Min	1Q	Median	3Q	Max
-9.9277	-0.4881	0.4159	0.5229	4.0366
Random effects:
Groups Name	Variance	Std.Dev.
pair (Intercept)	0.9705	0.9852
reference (Intercept)	4.1423	2.0353
Number of obs: 11516,	groups:	pair, 822;	reference,	84
Fixed effects:
Estimate Std. Error z value Pr(>|z|)
(Intercept)	-1.42972	2.13128	-0.671	0.502
kingdomMetazoa	17.0964	2867.51	0.006	0.995
kingdomViridiplantae	1.36038	3.14475	0.433	0.665
log(P2_P3_rbh)	-0.23731	0.05511	-4.306	1.66e-05	***
kingdomMetazoa:phylumMollusca	-31.457	3469.54	-0.009	0.993
kingdomMetazoa:phylumArthropoda	-14.7754	2867.51	-0.005	0.996
kingdomMetazoa:phylumChordata	-14.7048	2867.51	-0.005	0.996
kingdomMetazoa:phylumChordata:classAves	-0.30359	1.16725	-0.26	0.795
kingdomFungi:phylumAscomycota:classEurotiomycetes	15.8783	488.299	0.033	0.974
kingdomViridiplantae:phylumStreptophyta:classMagnoliopsida	-0.21063	2.36226	-0.089	0.929
kingdomMetazoa:phylumChordata:classMammalia	-0.03559	1.14562	-0.031	0.975
kingdomViridiplantae:phylumStreptophyta:classPinopsida	4.81812	3.13746	1.536	0.125
contrast	estimate	SE	df	z.ratio	p.value
Fungi - Metazoa	6.2	892	Inf	0.007	1
Fungi - Viridiplantae	5.1	233	Inf	0.022	0.9997
Metazoa - Viridiplantae	-1.09	861	Inf	-0.001	1
contrast	estimate	SE	df	z.ratio	p.value
Ascomycota Fungi - Platyhelminthes Metazoa	-8.832	2678.81	Inf	-0.003	1
Ascomycota Fungi - Mollusca Metazoa	22.582	2190.58	Inf	0.01	1
Ascomycota Fungi - Arthropoda Metazoa	5.415	232.82	Inf	0.023	1
Ascomycota Fungi - Chordata Metazoa	5.633	232.82	Inf	0.024	1
Ascomycota Fungi - Streptophyta Viridiplantae	5.104	232.82	Inf	0.022	1
Platyhelminthes Metazoa - Mollusca Metazoa	31.413	3444.74	Inf	0.009	1
Platyhelminthes Metazoa - Arthropoda Metazoa	14.247	2668.67	Inf	0.005	1
Platyhelminthes Metazoa - Chordata Metazoa	14.465	2668.67	Inf	0.005	1
Platyhelminthes Metazoa - Streptophyta Viridiplantae	13.936	2668.67	Inf	0.005	1
Mollusca Metazoa - Arthropoda Metazoa	-17.167	2178.18	Inf	-0.008	1
Mollusca Metazoa - Chordata Metazoa	-16.949	2178.18	Inf	-0.008	1
Mollusca Metazoa - Streptophyta Viridiplantae	-17.477	2178.18	Inf	-0.008	1
Arthropoda Metazoa - Chordata Metazoa	0.218	1.07	Inf	0.203	1
Arthropoda Metazoa - Streptophyta Viridiplantae	-0.31	1.42	Inf	-0.219	0.9999
Chordata Metazoa - Streptophyta Viridiplantae	-0.528	1.08	Inf	-0.488	0.9966
contrast	estimate	SE	df	z.ratio	p.value
Ascomycota Eurotiomycetes Fungi - Ascomycota Sordariomycetes Fungi	15.8776	465.635	Inf	0.034	1
Ascomycota Eurotiomycetes Fungi - Chordata Actinopteri Metazoa	13.5794	465.632	Inf	0.029	1
Ascomycota Eurotiomycetes Fungi - Chordata Aves Metazoa	13.5472	465.631	Inf	0.029	1
Ascomycota Eurotiomycetes Fungi - Mollusca Gastropoda Metazoa	30.5204	2227.39	Inf	0.014	1
Ascomycota Eurotiomycetes Fungi - Arthropoda Insecta Metazoa	13.3534	465.632	Inf	0.029	1
Ascomycota Eurotiomycetes Fungi - Chordata Mammalia Metazoa	13.5876	465.631	Inf	0.029	1
Ascomycota Eurotiomycetes Fungi - Platyhelminthes Trematoda Metazoa	-0.89311	2708.99	Inf	0	1
Ascomycota Eurotiomycetes Fungi - Streptophyta Magnoliopsida Viridiplantae	14.7708	465.631	Inf	0.032	1
Ascomycota Eurotiomycetes Fungi - Streptophyta Pinopsida Viridiplantae	9.7425	465.635	Inf	0.021	1
Ascomycota Eurotiomycetes Fungi - Streptophyta Polypodiopsida Viridiplantae	14.6165	465.636	Inf	0.031	1
Ascomycota Sordariomycetes Fungi - Chordata Actinopteri Metazoa	-2.29822	2.187	Inf	-1.051	0.9938
Ascomycota Sordariomycetes Fungi - Chordata Aves Metazoa	-2.33044	2.136	Inf	-1.091	0.9916
Ascomycota Sordariomycetes Fungi - Mollusca Gastropoda Metazoa	14.6427	2178.18	Inf	0.007	1
Ascomycota Sordariomycetes Fungi - Arthropoda Insecta Metazoa	-2.52422	2.263	Inf	-1.115	0.99
Ascomycota Sordariomycetes Fungi - Chordata Mammalia Metazoa	-2.29006	2.114	Inf	-1.083	0.9921
Ascomycota Sordariomycetes Fungi - Platyhelminthes Trematoda Metazoa	-16.7708	2668.67	Inf	-0.006	1
Ascomycota Sordariomycetes Fungi - Streptophyta Magnoliopsida Viridiplantae	-1.10688	2.066	Inf	-0.536	1
Ascomycota Sordariomycetes Fungi - Streptophyta Pinopsida Viridiplantae	-6.13514	2.848	Inf	-2.155	0.5376
Ascomycota Sordariomycetes Fungi - Streptophyta Polypodiopsida Viridiplantae	-1.26111	3.023	Inf	-0.417	1
Chordata Actinopteri Metazoa - Chordata Aves Metazoa	-0.03221	1.042	Inf	-0.031	1
Chordata Actinopteri Metazoa - Mollusca Gastropoda Metazoa	16.9409	2178.18	Inf	0.008	1
Chordata Actinopteri Metazoa - Arthropoda Insecta Metazoa	-0.226	1.282	Inf	-0.176	1
Chordata Actinopteri Metazoa - Chordata Mammalia Metazoa	0.00816	0.996	Inf	0.008	1
Chordata Actinopteri Metazoa - Platyhelminthes Trematoda Metazoa	-14.4725	2668.67	Inf	-0.005	1
Chordata Actinopteri Metazoa - Streptophyta Magnoliopsida Viridiplantae	1.19134	0.889	Inf	1.339	0.962
Chordata Actinopteri Metazoa - Streptophyta Pinopsida Viridiplantae	-3.83692	2.152	Inf	-1.783	0.7906
Chordata Actinopteri Metazoa - Streptophyta Polypodiopsida Viridiplantae	1.03712	2.379	Inf	0.436	1
Chordata Aves Metazoa - Mollusca Gastropoda Metazoa	16.9732	2178.18	Inf	0.008	1
Chordata Aves Metazoa - Arthropoda Insecta Metazoa	-0.19378	1.193	Inf	-0.162	1
Chordata Aves Metazoa - Chordata Mammalia Metazoa	0.04038	0.88	Inf	0.046	1
Chordata Aves Metazoa - Platyhelminthes Trematoda Metazoa	-14.4403	2668.67	Inf	-0.005	1
Chordata Aves Metazoa - Streptophyta Magnoliopsida Viridiplantae	1.22355	0.755	Inf	1.62	0.8743
Chordata Aves Metazoa - Streptophyta Pinopsida Viridiplantae	-3.80471	2.1	Inf	-1.812	0.7735
Chordata Aves Metazoa - Streptophyta Polypodiopsida Viridiplantae	1.06933	2.333	Inf	0.458	1
Mollusca Gastropoda Metazoa - Arthropoda Insecta Metazoa	-17.1669	2178.18	Inf	-0.008	1
Mollusca Gastropoda Metazoa - Chordata Mammalia Metazoa	-16.9328	2178.18	Inf	-0.008	1
Mollusca Gastropoda Metazoa - Platyhelminthes Trematoda Metazoa	-31.4135	3444.74	Inf	-0.009	1
Mollusca Gastropoda Metazoa - Streptophyta Magnoliopsida Viridiplantae	-15.7496	2178.18	Inf	-0.007	1
Mollusca Gastropoda Metazoa - Streptophyta Pinopsida Viridiplantae	-20.7779	2178.18	Inf	-0.01	1
Mollusca Gastropoda Metazoa - Streptophyta Polypodiopsida Viridiplantae	-15.9038	2178.18	Inf	-0.007	1
Arthropoda Insecta Metazoa - Chordata Mammalia Metazoa	0.23416	1.155	Inf	0.203	1
Arthropoda Insecta Metazoa - Platyhelminthes Trematoda Metazoa	-14.2465	2668.67	Inf	-0.005	1
Arthropoda Insecta Metazoa - Streptophyta Magnoliopsida Viridiplantae	1.41734	1.063	Inf	1.334	0.9631
Arthropoda Insecta Metazoa - Streptophyta Pinopsida Viridiplantae	-3.61093	2.229	Inf	-1.62	0.8742
Arthropoda Insecta Metazoa - Streptophyta Polypodiopsida Viridiplantae	1.26311	2.449	Inf	0.516	1
Chordata Mammalia Metazoa - Platyhelminthes Trematoda Metazoa	-14.4807	2668.67	Inf	-0.005	1
Chordata Mammalia Metazoa - Streptophyta Magnoliopsida Viridiplantae	1.18318	0.692	Inf	1.709	0.8315
Chordata Mammalia Metazoa - Streptophyta Pinopsida Viridiplantae	-3.84509	2.079	Inf	-1.85	0.7501
Chordata Mammalia Metazoa - Streptophyta Polypodiopsida Viridiplantae	1.02895	2.311	Inf	0.445	1
Platyhelminthes Trematoda Metazoa - Streptophyta Magnoliopsida Viridiplantae	15.6639	2668.67	Inf	0.006	1
Platyhelminthes Trematoda Metazoa - Streptophyta Pinopsida Viridiplantae	10.6356	2668.67	Inf	0.004	1
Platyhelminthes Trematoda Metazoa - Streptophyta Polypodiopsida Viridiplantae	15.5097	2668.67	Inf	0.006	1
Streptophyta Magnoliopsida Viridiplantae - Streptophyta Pinopsida Viridiplantae	-5.02826	2.029	Inf	-2.478	0.3172
Streptophyta Magnoliopsida Viridiplantae - Streptophyta Polypodiopsida Viridiplantae	-0.15423	2.268	Inf	-0.068	1
Streptophyta Pinopsida Viridiplantae - Streptophyta Polypodiopsida Viridiplantae	4.87404	2.998	Inf	1.626	0.8716

## Sheet: S4 Model 3
Summary output:
Generalized linear mixed model fit by maximum likelihood (Laplace Approximation) ['glmerMod']
Family: binomial ( logit )
Formula: sig ~ kingdom/phylum/class + log(P2_P3_all) + (1 | reference) + (1 | pair)
Data: subdata
Control: glmerControl(optimizer = "bobyqa")
AIC	BIC	logLik	deviance	df.resid
6477	6565.5	-3225.5	6451	6682
Scaled Residuals:
Min	1Q	Median	3Q	Max
-3.7022	0.0001	0.4327	0.4772	4.3271
Random effects:
Groups	Name	Variance	Std.Dev.
pair	(Intercept)	0.7873	0.8873
reference	(Intercept)	4.3191	2.0782
Number of obs: 6695, groups: pair, 520; reference, 64
Fixed effects:
	Estimate	Std. Err.	z value	Pr(>|z|)
(Intercept)	-2.475	2.208	-1.121	0.262
kingdomMetazoa	21.21	11920	0.002	0.999
kingdomViridiplantae	20.8	761.5	0.027	0.978
log(P2_P3_all)	-0.2304	0.05802	-3.971	7.17e-05	***
kingdomMetazoa:phylumMollusca	-37.62	15410	-0.002	0.998
kingdomMetazoa:phylumArthropoda	-17.59	11920	-0.001	0.999
kingdomMetazoa:phylumChordata	-17.4	11920	-0.001	0.999
kingdomMetazoa:phylumChordata:classAves	-0.5476	1.255	-0.436	0.663
kingdomFungi:phylumAscomycota:classEurotiomycetes	20.06	2133	0.009	0.992
kingdomViridiplantae:phylumStreptophyta:classMagnoliopsida	-18.7	761.5	-0.025	0.98
kingdomMetazoa:phylumChordata:classMammalia	0.3095	1.213	0.255	0.799
Lsmeans output:
contrast	estimate	SE	df	z.ratio	p.value
Fungi - Metazoa	6.99	3998	Inf	0.002	1
Fungi - Viridiplantae	-1.42	1133	Inf	-0.001	1
Metazoa - Viridiplantae	-8.4	3871	Inf	-0.002	1
contrast	estimate	SE	df	z.ratio	p.value
Ascomycota Fungi - Platyhelminthes Metazoa	-11.185	11963.4	Inf	-0.001	1
Ascomycota Fungi - Mollusca Metazoa	26.432	9830.19	Inf	0.003	1
Ascomycota Fungi - Arthropoda Metazoa	6.401	1066.61	Inf	0.006	1
Ascomycota Fungi - Chordata Metazoa	6.296	1066.61	Inf	0.006	1
Ascomycota Fungi - Streptophyta Viridiplantae	-1.417	1132.53	Inf	-0.001	1
Platyhelminthes Metazoa - Mollusca Metazoa	37.616	15410.4	Inf	0.002	1
Platyhelminthes Metazoa - Arthropoda Metazoa	17.586	11915.7	Inf	0.001	1
Platyhelminthes Metazoa - Chordata Metazoa	17.481	11915.7	Inf	0.001	1
Platyhelminthes Metazoa - Streptophyta Viridiplantae	9.768	11921.8	Inf	0.001	1
Mollusca Metazoa - Arthropoda Metazoa	-20.031	9772.16	Inf	-0.002	1
Mollusca Metazoa - Chordata Metazoa	-20.136	9772.16	Inf	-0.002	1
Mollusca Metazoa - Streptophyta Viridiplantae	-27.849	9779.57	Inf	-0.003	1
Arthropoda Metazoa - Chordata Metazoa	-0.105	1.23	Inf	-0.085	1
Arthropoda Metazoa - Streptophyta Viridiplantae	-7.818	380.74	Inf	-0.021	1
Chordata Metazoa - Streptophyta Viridiplantae	-7.713	380.74	Inf	-0.02	1
contrast	estimate	SE	df	z.ratio	p.value
Ascomycota Eurotiomycetes Fungi - Ascomycota Sordariomycetes Fungi	20.058	2130	Inf	0.009	1
Ascomycota Eurotiomycetes Fungi - Chordata Actinopteri Metazoa	16.246	2130	Inf	0.008	1
Ascomycota Eurotiomycetes Fungi - Chordata Aves Metazoa	16.793	2130	Inf	0.008	1
Ascomycota Eurotiomycetes Fungi - Mollusca Gastropoda Metazoa	36.461	10000	Inf	0.004	1
Ascomycota Eurotiomycetes Fungi - Arthropoda Insecta Metazoa	16.43	2130	Inf	0.008	1
Ascomycota Eurotiomycetes Fungi - Chordata Mammalia Metazoa	15.936	2130	Inf	0.007	1
Ascomycota Eurotiomycetes Fungi - Platyhelminthes Trematoda Metazoa	-1.156	12100	Inf	0	1
Ascomycota Eurotiomycetes Fungi - Streptophyta Magnoliopsida Viridiplantae	17.962	2130	Inf	0.008	1
Ascomycota Eurotiomycetes Fungi - Streptophyta Pinopsida Viridiplantae	-0.738	2270	Inf	0	1
Ascomycota Sordariomycetes Fungi - Chordata Actinopteri Metazoa	-3.812	2.38	Inf	-1.6	0.8488
Ascomycota Sordariomycetes Fungi - Chordata Aves Metazoa	-3.265	2.35	Inf	-1.392	0.9301
Ascomycota Sordariomycetes Fungi - Mollusca Gastropoda Metazoa	16.403	9770	Inf	0.002	1
Ascomycota Sordariomycetes Fungi - Arthropoda Insecta Metazoa	-3.628	2.47	Inf	-1.47	0.9042
Ascomycota Sordariomycetes Fungi - Chordata Mammalia Metazoa	-4.122	2.33	Inf	-1.771	0.7534
Ascomycota Sordariomycetes Fungi - Platyhelminthes Trematoda Metazoa	-21.214	11900	Inf	-0.002	1
Ascomycota Sordariomycetes Fungi - Streptophyta Magnoliopsida Viridiplantae	-2.096	2.26	Inf	-0.929	0.9956
Ascomycota Sordariomycetes Fungi - Streptophyta Pinopsida Viridiplantae	-20.796	761	Inf	-0.027	1
Chordata Actinopteri Metazoa - Chordata Aves Metazoa	0.548	1.25	Inf	0.436	1
Chordata Actinopteri Metazoa - Mollusca Gastropoda Metazoa	20.215	9770	Inf	0.002	1
Chordata Actinopteri Metazoa - Arthropoda Insecta Metazoa	0.184	1.47	Inf	0.126	1
Chordata Actinopteri Metazoa - Chordata Mammalia Metazoa	-0.31	1.21	Inf	-0.255	1
Chordata Actinopteri Metazoa - Platyhelminthes Trematoda Metazoa	-17.401	11900	Inf	-0.001	1
Chordata Actinopteri Metazoa - Streptophyta Magnoliopsida Viridiplantae	1.716	1.08	Inf	1.584	0.8565
Chordata Actinopteri Metazoa - Streptophyta Pinopsida Viridiplantae	-16.983	761	Inf	-0.022	1
Chordata Aves Metazoa - Mollusca Gastropoda Metazoa	19.667	9770	Inf	0.002	1
Chordata Aves Metazoa - Arthropoda Insecta Metazoa	-0.363	1.41	Inf	-0.258	1
Chordata Aves Metazoa - Chordata Mammalia Metazoa	-0.857	1.14	Inf	-0.75	0.9992
Chordata Aves Metazoa - Platyhelminthes Trematoda Metazoa	-17.949	11900	Inf	-0.002	1
Chordata Aves Metazoa - Streptophyta Magnoliopsida Viridiplantae	1.169	1	Inf	1.167	0.9772
Chordata Aves Metazoa - Streptophyta Pinopsida Viridiplantae	-17.531	761	Inf	-0.023	1
Mollusca Gastropoda Metazoa - Arthropoda Insecta Metazoa	-20.031	9770	Inf	-0.002	1
Mollusca Gastropoda Metazoa - Chordata Mammalia Metazoa	-20.525	9770	Inf	-0.002	1
Mollusca Gastropoda Metazoa - Platyhelminthes Trematoda Metazoa	-37.616	15400	Inf	-0.002	1
Mollusca Gastropoda Metazoa - Streptophyta Magnoliopsida Viridiplantae	-18.499	9770	Inf	-0.002	1
Mollusca Gastropoda Metazoa - Streptophyta Pinopsida Viridiplantae	-37.198	9800	Inf	-0.004	1
Arthropoda Insecta Metazoa - Chordata Mammalia Metazoa	-0.494	1.37	Inf	-0.36	1
Arthropoda Insecta Metazoa - Platyhelminthes Trematoda Metazoa	-17.586	11900	Inf	-0.001	1
Arthropoda Insecta Metazoa - Streptophyta Magnoliopsida Viridiplantae	1.532	1.26	Inf	1.216	0.97
Arthropoda Insecta Metazoa - Streptophyta Pinopsida Viridiplantae	-17.168	761	Inf	-0.023	1
Chordata Mammalia Metazoa - Platyhelminthes Trematoda Metazoa	-17.092	11900	Inf	-0.001	1
Chordata Mammalia Metazoa - Streptophyta Magnoliopsida Viridiplantae	2.026	0.952	Inf	2.128	0.5077
Chordata Mammalia Metazoa - Streptophyta Pinopsida Viridiplantae	-16.674	761	Inf	-0.022	1
Platyhelminthes Trematoda Metazoa - Streptophyta Magnoliopsida Viridiplantae	19.118	11900	Inf	0.002	1
Platyhelminthes Trematoda Metazoa - Streptophyta Pinopsida Viridiplantae	0.418	11900	Inf	0	1
Streptophyta Magnoliopsida Viridiplantae - Streptophyta Pinopsida Viridiplantae	-18.7	761	Inf	-0.025	1

## Sheet: S5 Model 4
Summary output:
Linear mixed model fit by REML. t-tests use Satterthwaite's method ['lmerModLmerTest']
Formula: "value ~ kingdom/phylum/class+(1|reference)+(1|pair)"
Data: subdata
Control: lmerControl(optimizer = "bobyqa")
REML criterion at convergence: -11725.2
Scaled Residuals:
Min	1Q	Median	3Q	Max
-4.6248	-0.3659	-0.1269	0.2013	4.6494
Random effects:
Groups	Name	Variance	Std.Dev.
pair	(Intercept)	0.002493	0.04993
reference	(Intercept)	0.021939	0.14812
Residual		0.015894	0.12607
Number of obs: 9560, groups: pair, 837; reference, 83
Fixed effects:
	Estimate	Std. Err.	df	t value	Pr(>|t|)
(Intercept)	0.21693	0.10925	59.3602	1.986	0.05169	.
kingdomMetazoa	-0.07293	0.22861	126.462	-0.319	0.75023
kingdomViridiplantae	0.59264	0.20133	76.1972	2.944	0.0043	**
kingdomMetazoa:phylumArthropoda	-0.05457	0.21126	156.76	-0.258	0.79652
kingdomMetazoa:phylumChordata	0.07301	0.20849	158.159	0.35	0.72666
kingdomMetazoa:phylumChordata:classAves	-0.08879	0.0722	78.6977	-1.23	0.22247
kingdomFungi:phylumAscomycota:classEurotiomycetes	-0.08248	0.16072	68.766	-0.513	0.60946
kingdomViridiplantae:phylumStreptophyta:classMagnoliopsida	-0.58092	0.17166	85.0115	-3.384	0.00108	**
kingdomMetazoa:phylumChordata:classMammalia	-0.10687	0.0701	71.724	-1.524	0.1318
kingdomViridiplantae:phylumStreptophyta:classPinopsida	-0.57229	0.22498	66.9079	-2.544	0.01328	*
Lsmeans output:
contrast	estimate	SE	df	z.ratio	p.value
Fungi - Metazoa	0.0495	0.1028	Inf	0.481	0.8803
Fungi - Viridiplantae	-0.2492	0.1059	Inf	-2.353	0.0489	*
Metazoa - Viridiplantae	-0.2986	0.0993	Inf	-3.008	0.0074	*
contrast	estimate	SE	df	z.ratio	p.value
Ascomycota Fungi - Platyhelminthes Metazoa	0.03158	0.2071	Inf	0.153	0.9999
Ascomycota Fungi - Arthropoda Metazoa	0.08737	0.0993	Inf	0.88	0.9043
Ascomycota Fungi - Chordata Metazoa	0.02943	0.0814	Inf	0.361	0.9964
Ascomycota Fungi - Streptophyta Viridiplantae	-0.24916	0.1059	Inf	-2.353	0.1286
Platyhelminthes Metazoa - Arthropoda Metazoa	0.05578	0.202	Inf	0.276	0.9987
Platyhelminthes Metazoa - Chordata Metazoa	-0.00215	0.1938	Inf	-0.011	1
Platyhelminthes Metazoa - Streptophyta Viridiplantae	-0.28074	0.2053	Inf	-1.367	0.6487
Arthropoda Metazoa - Chordata Metazoa	-0.05794	0.0675	Inf	-0.859	0.9119
Arthropoda Metazoa - Streptophyta Viridiplantae	-0.33652	0.0956	Inf	-3.521	0.0039	**
Chordata Metazoa - Streptophyta Viridiplantae	-0.27859	0.0769	Inf	-3.622	0.0027	**
contrast	estimate	SE	df	z.ratio	p.value
Ascomycota Eurotiomycetes Fungi - Ascomycota Sordariomycetes Fungi	-0.0818	0.1545	Inf	-0.529	1
Ascomycota Eurotiomycetes Fungi - Chordata Actinopteri Metazoa	-0.07692	0.1246	Inf	-0.617	0.9998
Ascomycota Eurotiomycetes Fungi - Chordata Aves Metazoa	0.01174	0.1208	Inf	0.097	1
Ascomycota Eurotiomycetes Fungi - Arthropoda Insecta Metazoa	0.04647	0.1293	Inf	0.359	1
Ascomycota Eurotiomycetes Fungi - Chordata Mammalia Metazoa	0.03076	0.1196	Inf	0.257	1
Ascomycota Eurotiomycetes Fungi - Platyhelminthes Trematoda Metazoa	-0.00932	0.223	Inf	-0.042	1
Ascomycota Eurotiomycetes Fungi - Streptophyta Magnoliopsida Viridiplantae	-0.09639	0.1161	Inf	-0.83	0.9981
Ascomycota Eurotiomycetes Fungi - Streptophyta Pinopsida Viridiplantae	-0.09914	0.1819	Inf	-0.545	0.9999
Ascomycota Eurotiomycetes Fungi - Streptophyta Polypodiopsida Viridiplantae	-0.67465	0.1978	Inf	-3.411	0.0228
Ascomycota Sordariomycetes Fungi - Chordata Actinopteri Metazoa	0.00489	0.1173	Inf	0.042	1
Ascomycota Sordariomycetes Fungi - Chordata Aves Metazoa	0.09354	0.1132	Inf	0.826	0.9982
Ascomycota Sordariomycetes Fungi - Arthropoda Insecta Metazoa	0.12827	0.1222	Inf	1.05	0.9891
Ascomycota Sordariomycetes Fungi - Chordata Mammalia Metazoa	0.11256	0.112	Inf	1.005	0.992
Ascomycota Sordariomycetes Fungi - Platyhelminthes Trematoda Metazoa	0.07248	0.219	Inf	0.331	1
Ascomycota Sordariomycetes Fungi - Streptophyta Magnoliopsida Viridiplantae	-0.01459	0.1082	Inf	-0.135	1
Ascomycota Sordariomycetes Fungi - Streptophyta Pinopsida Viridiplantae	-0.01734	0.177	Inf	-0.098	1
Ascomycota Sordariomycetes Fungi - Streptophyta Polypodiopsida Viridiplantae	-0.59285	0.1933	Inf	-3.068	0.0664
Chordata Actinopteri Metazoa - Chordata Aves Metazoa	0.08866	0.067	Inf	1.323	0.9486
Chordata Actinopteri Metazoa - Arthropoda Insecta Metazoa	0.12338	0.0813	Inf	1.518	0.8853
Chordata Actinopteri Metazoa - Chordata Mammalia Metazoa	0.10768	0.0649	Inf	1.659	0.8185
Chordata Actinopteri Metazoa - Platyhelminthes Trematoda Metazoa	0.0676	0.1991	Inf	0.34	1
Chordata Actinopteri Metazoa - Streptophyta Magnoliopsida Viridiplantae	-0.01947	0.0581	Inf	-0.335	1
Chordata Actinopteri Metazoa - Streptophyta Pinopsida Viridiplantae	-0.02222	0.1517	Inf	-0.147	1
Chordata Actinopteri Metazoa - Streptophyta Polypodiopsida Viridiplantae	-0.59773	0.1704	Inf	-3.509	0.0163	*
Chordata Aves Metazoa - Arthropoda Insecta Metazoa	0.03473	0.0752	Inf	0.462	1
Chordata Aves Metazoa - Chordata Mammalia Metazoa	0.01902	0.0572	Inf	0.333	1
Chordata Aves Metazoa - Platyhelminthes Trematoda Metazoa	-0.02106	0.1967	Inf	-0.107	1	.
Chordata Aves Metazoa - Streptophyta Magnoliopsida Viridiplantae	-0.10813	0.0494	Inf	-2.19	0.4636
Chordata Aves Metazoa - Streptophyta Pinopsida Viridiplantae	-0.11088	0.1485	Inf	-0.747	0.9992
Chordata Aves Metazoa - Streptophyta Polypodiopsida Viridiplantae	-0.68639	0.1676	Inf	-4.096	0.0017	**
Arthropoda Insecta Metazoa - Chordata Mammalia Metazoa	-0.0157	0.0734	Inf	-0.214	1
Arthropoda Insecta Metazoa - Platyhelminthes Trematoda Metazoa	-0.05578	0.202	Inf	-0.276	1
Arthropoda Insecta Metazoa - Streptophyta Magnoliopsida Viridiplantae	-0.14286	0.0675	Inf	-2.118	0.5148
Arthropoda Insecta Metazoa - Streptophyta Pinopsida Viridiplantae	-0.1456	0.1555	Inf	-0.937	0.9953
Arthropoda Insecta Metazoa - Streptophyta Polypodiopsida Viridiplantae	-0.72111	0.1738	Inf	-4.15	0.0014	**
Chordata Mammalia Metazoa - Platyhelminthes Trematoda Metazoa	-0.04008	0.196	Inf	-0.205	1
Chordata Mammalia Metazoa - Streptophyta Magnoliopsida Viridiplantae	-0.12715	0.0465	Inf	-2.736	0.1593
Chordata Mammalia Metazoa - Streptophyta Pinopsida Viridiplantae	-0.1299	0.1476	Inf	-0.88	0.9971
Chordata Mammalia Metazoa - Streptophyta Polypodiopsida Viridiplantae	-0.70541	0.1667	Inf	-4.231	0.001	*
Platyhelminthes Trematoda Metazoa - Streptophyta Magnoliopsida Viridiplantae	-0.08707	0.1938	Inf	-0.449	1
Platyhelminthes Trematoda Metazoa - Streptophyta Pinopsida Viridiplantae	-0.08982	0.2391	Inf	-0.376	1
Platyhelminthes Trematoda Metazoa - Streptophyta Polypodiopsida Viridiplantae	-0.66533	0.2514	Inf	-2.646	0.1962
Streptophyta Magnoliopsida Viridiplantae - Streptophyta Pinopsida Viridiplantae	-0.00275	0.1447	Inf	-0.019	1
Streptophyta Magnoliopsida Viridiplantae - Streptophyta Polypodiopsida Viridiplantae	-0.57826	0.1642	Inf	-3.521	0.0156	*
Streptophyta Pinopsida Viridiplantae - Streptophyta Polypodiopsida Viridiplantae	-0.57551	0.2158	Inf	-2.666	0.1874

## Sheet: S6 Model 5
Summary output:
Linear mixed model fit by REML. t-tests use Satterthwaite's method ['lmerModLmerTest']
Formula: "value ~ log(P2_P3_rbh)+kingdom/phylum/class+(1|reference)+(1|pair)"
Data: subdata
Control: lmerControl(optimizer = "bobyqa")
REML criterion at convergence: -10210.7
Scaled Residuals:
Min	1Q	Median	3Q	Max
-4.6716	-0.3605	-0.1163	0.2075	4.6375
Random effects:
Groups	Name	Variance	Std.Dev.
pair	(Intercept)	0.002483	0.04983
reference	(Intercept)	0.024443	0.15634
Residual		0.015827	0.1258
Number of obs: 8305, groups: pair, 725; reference, 73
Fixed effects:
	Estimate	Std. Err.	df	t value	Pr(>|t|)
(Intercept)	0.043422	0.160608	45.7485	0.27	0.7881
log(P2_P3_rbh)	-0.009466	0.002889	509.539	-3.277	0.00112	**
kingdomMetazoa	0.090379	0.261709	80.627	0.345	0.73074
kingdomViridiplantae	0.753448	0.238333	55.4737	3.161	0.00255	**
kingdomMetazoa:phylumArthropoda	-0.072938	0.219339	115.477	-0.333	0.74009
kingdomMetazoa:phylumChordata	0.081643	0.216648	115.487	0.377	0.70698
kingdomMetazoa:phylumChordata:classAves	-0.126758	0.080665	60.6287	-1.571	0.12129
kingdomFungi:phylumAscomycota:classEurotiomycetes	0.047375	0.20604	53.4118	0.23	0.81903
kingdomViridiplantae:phylumStreptophyta:classMagnoliopsida	-0.596741	0.179664	66.4001	-3.321	0.00146	**
kingdomMetazoa:phylumChordata:classMammalia	-0.125227	0.079015	54.3239	-1.585	0.11881
kingdomViridiplantae:phylumStreptophyta:classPinopsida	-0.602622	0.235966	53.3044	-2.554	0.01355	*
Lsmeans output:
contrast	estimate	SE	df	t.ratio	p.value
Fungi - Metazoa	-0.0396	0.12	80.6	-0.33	0.9417
Fungi - Viridiplantae	-0.3309	0.123	64.4	-2.689	0.0244	*
Metazoa - Viridiplantae	-0.2913	0.102	87.5	-2.848	0.015	*
contrast	estimate	SE	df	t.ratio	p.value
Ascomycota Fungi - Platyhelminthes Metazoa	-0.06613	0.2186	123.6	-0.303	0.9982
Ascomycota Fungi - Arthropoda Metazoa	0.0065	0.119	67.3	0.055	1
Ascomycota Fungi - Chordata Metazoa	-0.05914	0.1015	64.7	-0.582	0.9772
Ascomycota Fungi - Streptophyta Viridiplantae	-0.33093	0.1231	64.4	-2.689	0.0667	.
Platyhelminthes Metazoa - Arthropoda Metazoa	0.07263	0.2071	137.7	0.351	0.9967
Platyhelminthes Metazoa - Chordata Metazoa	0.00699	0.1976	147.7	0.035	1
Platyhelminthes Metazoa - Streptophyta Viridiplantae	-0.2648	0.2094	132.1	-1.265	0.7133
Arthropoda Metazoa - Chordata Metazoa	-0.06564	0.0736	72.1	-0.892	0.8989
Arthropoda Metazoa - Streptophyta Viridiplantae	-0.33743	0.1012	68	-3.334	0.0117	*
Chordata Metazoa - Streptophyta Viridiplantae	-0.27179	0.08	64.2	-3.398	0.01	*
contrast	estimate	SE	df	z.ratio	p.value
Ascomycota Eurotiomycetes Fungi - Ascomycota Sordariomycetes Fungi	0.04737	0.206	Inf	0.23	1
Ascomycota Eurotiomycetes Fungi - Chordata Actinopteri Metazoa	-0.12465	0.1445	Inf	-0.863	0.9975
Ascomycota Eurotiomycetes Fungi - Chordata Aves Metazoa	0.00211	0.1384	Inf	0.015	1
Ascomycota Eurotiomycetes Fungi - Arthropoda Insecta Metazoa	0.02993	0.1486	Inf	0.201	1
Ascomycota Eurotiomycetes Fungi - Chordata Mammalia Metazoa	0.00058	0.1375	Inf	0.004	1
Ascomycota Eurotiomycetes Fungi - Platyhelminthes Trematoda Metazoa	-0.043	0.2441	Inf	-0.176	1
Ascomycota Eurotiomycetes Fungi - Streptophyta Magnoliopsida Viridiplantae	-0.10933	0.1339	Inf	-0.817	0.9984
Ascomycota Eurotiomycetes Fungi - Streptophyta Pinopsida Viridiplantae	-0.10345	0.2032	Inf	-0.509	1
Ascomycota Eurotiomycetes Fungi - Streptophyta Polypodiopsida Viridiplantae	-0.70607	0.2189	Inf	-3.226	0.0413	*
Ascomycota Sordariomycetes Fungi - Chordata Actinopteri Metazoa	-0.17202	0.1726	Inf	-0.997	0.9925
Ascomycota Sordariomycetes Fungi - Chordata Aves Metazoa	-0.04526	0.1676	Inf	-0.27	1
Ascomycota Sordariomycetes Fungi - Arthropoda Insecta Metazoa	-0.01744	0.176	Inf	-0.099	1
Ascomycota Sordariomycetes Fungi - Chordata Mammalia Metazoa	-0.04679	0.1668	Inf	-0.281	1
Ascomycota Sordariomycetes Fungi - Platyhelminthes Trematoda Metazoa	-0.09038	0.2617	Inf	-0.345	1
Ascomycota Sordariomycetes Fungi - Streptophyta Magnoliopsida Viridiplantae	-0.15671	0.1638	Inf	-0.957	0.9945
Ascomycota Sordariomycetes Fungi - Streptophyta Pinopsida Viridiplantae	-0.15083	0.2241	Inf	-0.673	0.9997
Ascomycota Sordariomycetes Fungi - Streptophyta Polypodiopsida Viridiplantae	-0.75345	0.2383	Inf	-3.161	0.0504	.
Chordata Actinopteri Metazoa - Chordata Aves Metazoa	0.12676	0.0807	Inf	1.571	0.8621
Chordata Actinopteri Metazoa - Arthropoda Insecta Metazoa	0.15458	0.097	Inf	1.593	0.8518
Chordata Actinopteri Metazoa - Chordata Mammalia Metazoa	0.12523	0.079	Inf	1.585	0.8559
Chordata Actinopteri Metazoa - Platyhelminthes Trematoda Metazoa	0.08164	0.2166	Inf	0.377	1
Chordata Actinopteri Metazoa - Streptophyta Magnoliopsida Viridiplantae	0.01531	0.0725	Inf	0.211	1
Chordata Actinopteri Metazoa - Streptophyta Pinopsida Viridiplantae	0.0212	0.1692	Inf	0.125	1
Chordata Actinopteri Metazoa - Streptophyta Polypodiopsida Viridiplantae	-0.58143	0.1877	Inf	-3.097	0.0609	.
Chordata Aves Metazoa - Arthropoda Insecta Metazoa	0.02782	0.0878	Inf	0.317	1
Chordata Aves Metazoa - Chordata Mammalia Metazoa	-0.00153	0.0674	Inf	-0.023	1
Chordata Aves Metazoa - Platyhelminthes Trematoda Metazoa	-0.04512	0.2127	Inf	-0.212	1
Chordata Aves Metazoa - Streptophyta Magnoliopsida Viridiplantae	-0.11144	0.0596	Inf	-1.87	0.6893
Chordata Aves Metazoa - Streptophyta Pinopsida Viridiplantae	-0.10556	0.1641	Inf	-0.643	0.9998
Chordata Aves Metazoa - Streptophyta Polypodiopsida Viridiplantae	-0.70818	0.1831	Inf	-3.867	0.0043	**
Arthropoda Insecta Metazoa - Chordata Mammalia Metazoa	-0.02935	0.0862	Inf	-0.341	1
Arthropoda Insecta Metazoa - Platyhelminthes Trematoda Metazoa	-0.07294	0.2193	Inf	-0.333	1
Arthropoda Insecta Metazoa - Streptophyta Magnoliopsida Viridiplantae	-0.13927	0.0803	Inf	-1.734	0.7763
Arthropoda Insecta Metazoa - Streptophyta Pinopsida Viridiplantae	-0.13338	0.1727	Inf	-0.772	0.9989
Arthropoda Insecta Metazoa - Streptophyta Polypodiopsida Viridiplantae	-0.73601	0.1908	Inf	-3.857	0.0045	**
Chordata Mammalia Metazoa - Platyhelminthes Trematoda Metazoa	-0.04358	0.2119	Inf	-0.206	1
Chordata Mammalia Metazoa - Streptophyta Magnoliopsida Viridiplantae	-0.10991	0.0573	Inf	-1.918	0.6565
Chordata Mammalia Metazoa - Streptophyta Pinopsida Viridiplantae	-0.10403	0.1633	Inf	-0.637	0.9998
Chordata Mammalia Metazoa - Streptophyta Polypodiopsida Viridiplantae	-0.70665	0.1823	Inf	-3.877	0.0042	**
Platyhelminthes Trematoda Metazoa - Streptophyta Magnoliopsida Viridiplantae	-0.06633	0.2097	Inf	-0.316	1
Platyhelminthes Trematoda Metazoa - Streptophyta Pinopsida Viridiplantae	-0.06045	0.2596	Inf	-0.233	1
Platyhelminthes Trematoda Metazoa - Streptophyta Polypodiopsida Viridiplantae	-0.66307	0.2717	Inf	-2.44	0.3017
Streptophyta Magnoliopsida Viridiplantae - Streptophyta Pinopsida Viridiplantae	0.00588	0.1602	Inf	0.037	1
Streptophyta Magnoliopsida Viridiplantae - Streptophyta Polypodiopsida Viridiplantae	-0.59674	0.1797	Inf	-3.321	0.0306	*
Streptophyta Pinopsida Viridiplantae - Streptophyta Polypodiopsida Viridiplantae	-0.60262	0.236	Inf	-2.554	0.24

## Sheet: S7 Model 6
Summary output:
Linear mixed model fit by REML. t-tests use Satterthwaite's method ['lmerModLmerTest']
Formula: "value ~ log(P2_P3_all)+kingdom/phylum/class+(1|reference)+(1|pair)"
Data: subdata
Control: lmerControl(optimizer = "bobyqa")
REML criterion at convergence: -5138.4
Scaled Residuals:
Min	1Q	Median	3Q	Max
-4.1482	-0.4263	-0.1588	0.2629	3.8956
Random effects:
Groups	Name	Variance	Std.Dev.
pair	(Intercept)	0.001605	0.04007
reference	(Intercept)	0.026235	0.16197
Residual		0.019967	0.14131
Number of obs: 5062, groups: pair, 459; reference, 55
Fixed effects:
	Estimate	Std. Err.	df	t value	Pr(>|t|)
(Intercept)	0.02689	0.168266	33.6485	0.16	0.874
log(P2_P3_all)	-0.006316	0.003157	441.461	-2	0.0461	*
kingdomMetazoa	0.116222	0.275871	60.7863	0.421	0.675
kingdomViridiplantae	0.191869	0.233846	31.4139	0.82	0.4181
kingdomMetazoa:phylumArthropoda	-0.047868	0.234309	86.2757	-0.204	0.8386
kingdomMetazoa:phylumChordata	0.08946	0.227967	88.9693	0.392	0.6957
kingdomMetazoa:phylumChordata:classAves	-0.117814	0.089829	45.1335	-1.312	0.1963
kingdomFungi:phylumAscomycota:classEurotiomycetes	0.040232	0.238087	33.7175	0.169	0.8668
kingdomViridiplantae:phylumStreptophyta:classMagnoliopsida	-0.012113	0.168821	30.4352	-0.072	0.9433
kingdomMetazoa:phylumChordata:classMammalia	-0.141789	0.082992	41.0795	-1.708	0.0951	.
Lsmeans output:
contrast	estimate	SE	df	t.ratio	p.value
Fungi - Metazoa	-0.0815	0.135	51.6	-0.602	0.8197
Fungi - Viridiplantae	-0.1564	0.137	38.6	-1.14	0.496
Metazoa - Viridiplantae	-0.0749	0.109	54.9	-0.69	0.7704
contrast	estimate	SE	df	t.ratio	p.value
Ascomycota Fungi - Platyhelminthes Metazoa	-0.09944	0.237	87.8	-0.42	0.9934
Ascomycota Fungi - Arthropoda Metazoa	-0.04776	0.1374	44	-0.348	0.9967
Ascomycota Fungi - Chordata Metazoa	-0.09728	0.1171	40.8	-0.831	0.9195
Ascomycota Fungi - Streptophyta Viridiplantae	-0.15641	0.1372	38.6	-1.14	0.7846
Platyhelminthes Metazoa - Arthropoda Metazoa	0.05168	0.2226	104.6	0.232	0.9993
Platyhelminthes Metazoa - Chordata Metazoa	0.00216	0.2108	114.8	0.01	1
Platyhelminthes Metazoa - Streptophyta Viridiplantae	-0.05697	0.2226	97	-0.256	0.999
Arthropoda Metazoa - Chordata Metazoa	-0.04952	0.085	52.4	-0.582	0.9771
Arthropoda Metazoa - Streptophyta Viridiplantae	-0.10865	0.1111	42.9	-0.978	0.8638
Chordata Metazoa - Streptophyta Viridiplantae	-0.05913	0.0849	36.9	-0.696	0.956
contrast	estimate	SE	df	t.ratio	p.value
Ascomycota Eurotiomycetes Fungi - Ascomycota Sordariomycetes Fungi	0.041521	0.2249	40.1	0.185	1
Ascomycota Eurotiomycetes Fungi - Chordata Actinopteri Metazoa	-0.153781	0.1703	41.5	-0.903	0.9916
Ascomycota Eurotiomycetes Fungi - Chordata Aves Metazoa	-0.047827	0.1708	42.6	-0.28	1
Ascomycota Eurotiomycetes Fungi - Arthropoda Insecta Metazoa	-0.027	0.1783	43.1	-0.151	1
Ascomycota Eurotiomycetes Fungi - Chordata Mammalia Metazoa	-0.027939	0.1674	41.3	-0.167	1
Ascomycota Eurotiomycetes Fungi - Platyhelminthes Trematoda Metazoa	-0.078679	0.2628	74.7	-0.299	1
Ascomycota Eurotiomycetes Fungi - Streptophyta Magnoliopsida Viridiplantae	-0.135791	0.1637	41.7	-0.83	0.9952
Ascomycota Eurotiomycetes Fungi - Streptophyta Pinopsida Viridiplantae	-0.135503	0.2216	37.8	-0.611	0.9994
Ascomycota Sordariomycetes Fungi - Chordata Actinopteri Metazoa	-0.195302	0.1686	39.8	-1.158	0.9606
Ascomycota Sordariomycetes Fungi - Chordata Aves Metazoa	-0.089348	0.169	40.9	-0.529	0.9998
Ascomycota Sordariomycetes Fungi - Arthropoda Insecta Metazoa	-0.068521	0.1767	41.6	-0.388	1
Ascomycota Sordariomycetes Fungi - Chordata Mammalia Metazoa	-0.069461	0.1657	39.6	-0.419	1
Ascomycota Sordariomycetes Fungi - Platyhelminthes Trematoda Metazoa	-0.1202	0.2618	73.6	-0.459	0.9999
Ascomycota Sordariomycetes Fungi - Streptophyta Magnoliopsida Viridiplantae	-0.177312	0.1618	39.8	-1.096	0.9715
Ascomycota Sordariomycetes Fungi - Streptophyta Pinopsida Viridiplantae	-0.177024	0.2204	37	-0.803	0.9961
Chordata Actinopteri Metazoa - Chordata Aves Metazoa	0.105954	0.0836	50.4	1.267	0.9362
Chordata Actinopteri Metazoa - Arthropoda Insecta Metazoa	0.126781	0.098	49.9	1.294	0.9285
Chordata Actinopteri Metazoa - Chordata Mammalia Metazoa	0.125842	0.0763	44.1	1.649	0.7726
Chordata Actinopteri Metazoa - Platyhelminthes Trematoda Metazoa	0.075102	0.2164	107.9	0.347	1
Chordata Actinopteri Metazoa - Streptophyta Magnoliopsida Viridiplantae	0.01799	0.068	48.4	0.265	1
Chordata Actinopteri Metazoa - Streptophyta Pinopsida Viridiplantae	0.018278	0.164	35.7	0.111	1
Chordata Aves Metazoa - Arthropoda Insecta Metazoa	0.020827	0.0989	54.5	0.211	1
Chordata Aves Metazoa - Chordata Mammalia Metazoa	0.019888	0.0774	50.8	0.257	1
Chordata Aves Metazoa - Platyhelminthes Trematoda Metazoa	-0.030852	0.2168	110.5	-0.142	1
Chordata Aves Metazoa - Streptophyta Magnoliopsida Viridiplantae	-0.087964	0.0692	57.8	-1.271	0.9356
Chordata Aves Metazoa - Streptophyta Pinopsida Viridiplantae	-0.087676	0.1645	36.7	-0.533	0.9998
Arthropoda Insecta Metazoa - Chordata Mammalia Metazoa	-0.00094	0.0927	49.9	-0.01	1
Arthropoda Insecta Metazoa - Platyhelminthes Trematoda Metazoa	-0.051679	0.2226	104.6	-0.232	1
Arthropoda Insecta Metazoa - Streptophyta Magnoliopsida Viridiplantae	-0.108791	0.0861	54.6	-1.263	0.9375
Arthropoda Insecta Metazoa - Streptophyta Pinopsida Viridiplantae	-0.108503	0.1722	37.5	-0.63	0.9993
Chordata Mammalia Metazoa - Platyhelminthes Trematoda Metazoa	-0.050739	0.214	110.1	-0.237	1
Chordata Mammalia Metazoa - Streptophyta Magnoliopsida Viridiplantae	-0.107852	0.0603	48.6	-1.789	0.6891
Chordata Mammalia Metazoa - Streptophyta Pinopsida Viridiplantae	-0.107563	0.1608	35.2	-0.669	0.9989
Platyhelminthes Trematoda Metazoa - Streptophyta Magnoliopsida Viridiplantae	-0.057112	0.2114	115.7	-0.27	1
Platyhelminthes Trematoda Metazoa - Streptophyta Pinopsida Viridiplantae	-0.056824	0.2585	70	-0.22	1
Streptophyta Magnoliopsida Viridiplantae - Streptophyta Pinopsida Viridiplantae	0.000288	0.1572	35.5	0.002	1

## Sheet: S8 Model 7
Summary output:
Linear mixed model fit by REML. t-tests use Satterthwaite's method ['lmerModLmerTest']
Formula: "value ~ kingdom/phylum/class+(1|reference)+(1|pair)"
Data: subdata
Control: lmerControl(optimizer = "bobyqa")
REML criterion at convergence: -7123.5	-10308.8
Scaled Residuals:
Min	1Q	Median	3Q	Max
-4.4542	-0.3743	-0.1429	0.2174	4.4888
Random effects:
Groups	Name	Variance	Std.Dev.
pair	(Intercept)	0.002692	0.05188
reference	(Intercept)	0.021696	0.14729
Residual		0.017002	0.13039
Number of obs: 8882, groups: pair, 772; reference, 80
Fixed effects:
	Estimate	Std. Err.	df	t value	Pr(>|t|)
(Intercept)	0.2358	0.1199	48.62	1.966	0.055	.
kingdomMetazoa	-0.1549	0.1521	55.1	-1.019	0.3127
kingdomViridiplantae	-8.074e-05	0.1247	49.22	-0.001	0.9995
kingdomMetazoa:phylumChordata	0.1811	0.1141	67.52	1.587	0.1171
kingdomMetazoa:phylumChordata:classAves	-0.09147	0.09138	62.87	-1.001	0.3207
kingdomFungi:phylumAscomycota:classEurotiomycetes	-0.1009	0.1758	55.62	-0.574	0.5682
kingdomMetazoa:phylumChordata:classMammalia	-0.158	0.08465	57.4	-1.867	0.0671	.
					.
Lsmeans output:
contrast	estimate	SE	df	t.ratio	p.value
Fungi - Metazoa	0.0579	0.0843	77	0.687	0.7715
Fungi - Viridiplantae	-0.0556	0.0814	76.3	-0.683	0.7743
Metazoa - Viridiplantae	-0.1135	0.0426	86.9	-2.665	0.0246	*
contrast	estimate	SE	df	t.ratio	p.value
Ascomycota Fungi - Arthropoda Metazoa	0.0871	0.0994	80.4	0.876	0.8172
Ascomycota Fungi - Chordata Metazoa	0.0288	0.0814	75.3	0.354	0.9847
Ascomycota Fungi - Streptophyta Viridiplantae	-0.0556	0.0814	76.3	-0.683	0.9034
Arthropoda Metazoa - Chordata Metazoa	-0.0583	0.0677	86.9	-0.861	0.8251
Arthropoda Metazoa - Streptophyta Viridiplantae	-0.1426	0.0677	88.8	-2.106	0.159
Chordata Metazoa - Streptophyta Viridiplantae	-0.0844	0.0365	81	-2.311	0.104
contrast	estimate	SE	df	t.ratio	p.value
Ascomycota Eurotiomycetes Fungi - Ascomycota Sordariomycetes Fungi	-0.08192	0.1544	75.3	-0.531	0.9983
Ascomycota Eurotiomycetes Fungi - Chordata Actinopteri Metazoa	-0.07835	0.1249	84.5	-0.628	0.9957
Ascomycota Eurotiomycetes Fungi - Chordata Aves Metazoa	0.01141	0.1211	87	0.094	1
Ascomycota Eurotiomycetes Fungi - Arthropoda Insecta Metazoa	0.0461	0.1296	87.4	0.356	0.9998
Ascomycota Eurotiomycetes Fungi - Chordata Mammalia Metazoa	0.0305	0.1198	84.2	0.254	1
Ascomycota Eurotiomycetes Fungi - Streptophyta Magnoliopsida Viridiplantae	-0.09653	0.1164	86.8	-0.83	0.9812
Ascomycota Sordariomycetes Fungi - Chordata Actinopteri Metazoa	0.00357	0.117	66.3	0.031	1
Ascomycota Sordariomycetes Fungi - Chordata Aves Metazoa	0.09332	0.1129	67.1	0.827	0.9813
Ascomycota Sordariomycetes Fungi - Arthropoda Insecta Metazoa	0.12802	0.122	69.8	1.05	0.9403
Ascomycota Sordariomycetes Fungi - Chordata Mammalia Metazoa	0.11241	0.1116	64.6	1.008	0.9505
Ascomycota Sordariomycetes Fungi - Streptophyta Magnoliopsida Viridiplantae	-0.01461	0.1078	65.5	-0.135	1
Chordata Actinopteri Metazoa - Chordata Aves Metazoa	0.08976	0.0671	79.5	1.338	0.8321
Chordata Actinopteri Metazoa - Arthropoda Insecta Metazoa	0.12445	0.0814	82.7	1.528	0.7273
Chordata Actinopteri Metazoa - Chordata Mammalia Metazoa	0.10885	0.0648	71.3	1.679	0.6321
Chordata Actinopteri Metazoa - Streptophyta Magnoliopsida Viridiplantae	-0.01818	0.0582	76.8	-0.312	0.9999
Chordata Aves Metazoa - Arthropoda Insecta Metazoa	0.0347	0.0755	88.7	0.459	0.9993
Chordata Aves Metazoa - Chordata Mammalia Metazoa	0.01909	0.0572	76.7	0.334	0.9999
Chordata Aves Metazoa - Streptophyta Magnoliopsida Viridiplantae	-0.10794	0.0495	87.6	-2.179	0.3175
Arthropoda Insecta Metazoa - Chordata Mammalia Metazoa	-0.01561	0.0735	81.6	-0.212	1
Arthropoda Insecta Metazoa - Streptophyta Magnoliopsida Viridiplantae	-0.14263	0.0677	88.8	-2.106	0.3581
Chordata Mammalia Metazoa - Streptophyta Magnoliopsida Viridiplantae	-0.12703	0.0464	71.4	-2.736	0.1042

## Sheet: S9 Model 8
Summary output:
Linear mixed model fit by REML. t-tests use Satterthwaite's method ['lmerModLmerTest']
Formula: "value ~ log(P2_P3_rbh)+kingdom/phylum/class+(1|reference)+(1|pair)"
Data: subdata
Control: lmerControl(optimizer = "bobyqa")
REML criterion at convergence: -8795
Scaled Residuals:
Min	1Q	Median	3Q	Max
-4.4709	-0.3741	-0.1345	0.2411	4.4472
Random effects:
Groups	Name	Variance	Std.Dev.
pair	(Intercept)	0.002717	0.05213
reference	(Intercept)	0.023984	0.15487
Residual		0.017111	0.13081
Number of obs: 7627, groups: pair, 660; reference, 70
Fixed effects:
	Estimate	Std. Err.	df	t value	Pr(>|t|)
(Intercept)	0.042019	0.159586	45.184	0.263	0.79352
log(P2_P3_rbh)	-0.009838	0.003112	467.703	-3.161	0.00167	**
kingdomMetazoa	0.017407	0.175073	47.4975	0.099	0.92122
kingdomViridiplantae	0.156301	0.162752	45.2763	0.96	0.34197
kingdomMetazoa:phylumChordata	0.155137	0.096969	60.658	1.6	0.11482
kingdomMetazoa:phylumChordata:classAves	-0.127291	0.080635	60.9116	-1.579	0.11961
kingdomFungi:phylumAscomycota:classEurotiomycetes	0.046406	0.205436	53.2577	0.226	0.82215
kingdomMetazoa:phylumChordata:classMammalia	-0.125625	0.07881	54.2811	-1.594	0.11674
					.
Lsmeans output:
contrast	estimate	SE	df	t.ratio	p.value
Fungi - Metazoa	-0.0265	0.1039	64.9	-0.255	0.9647
Fungi - Viridiplantae	-0.1364	0.1013	64.9	-1.346	0.3752
Metazoa - Viridiplantae	-0.1099	0.0466	74	-2.359	0.054	.
contrast estimate SE df t.ratio p.value	estimate	SE	df	t.ratio	p.value
Ascomycota Fungi - Arthropoda Metazoa 0.00633 0.1186 66.7 0.053 0.9999	0.00633	0.1186	66.7	0.053	0.9999
Ascomycota Fungi - Chordata Metazoa -0.05942 0.1011 64.1 -0.587 0.9355	-0.05942	0.1011	64.1	-0.587	0.9355
Ascomycota Fungi - Streptophyta Viridiplantae -0.13642 0.1013 64.9 -1.346 0.5374	-0.13642	0.1013	64.9	-1.346	0.5374
Arthropoda Metazoa - Chordata Metazoa -0.06574 0.0735 71.7 -0.894 0.8077	-0.06574	0.0735	71.7	-0.894	0.8077
Arthropoda Metazoa - Streptophyta Viridiplantae -0.14275 0.0738 73.7 -1.935 0.2225	-0.14275	0.0738	73.7	-1.935	0.2225
Chordata Metazoa - Streptophyta Viridiplantae -0.07700 0.0400 71.2 -1.927 0.2259	-0.077	0.04	71.2	-1.927	0.2259
contrast	estimate	SE	df	t.ratio	p.value
Ascomycota Eurotiomycetes Fungi - Ascomycota Sordariomycetes Fungi	0.04724	0.1944	64	0.243	1
Ascomycota Eurotiomycetes Fungi - Chordata Actinopteri Metazoa	-0.12196	0.1362	79.9	-0.895	0.9723
Ascomycota Eurotiomycetes Fungi - Chordata Aves Metazoa	0.0058	0.1309	85.9	0.044	1
Ascomycota Eurotiomycetes Fungi - Arthropoda Insecta Metazoa	0.02995	0.1407	82.8	0.213	1
Ascomycota Eurotiomycetes Fungi - Chordata Mammalia Metazoa	0.00877	0.1296	83.2	0.068	1
Ascomycota Eurotiomycetes Fungi - Streptophyta Magnoliopsida Viridiplantae	-0.1128	0.1264	85.7	-0.892	0.9728
Ascomycota Sordariomycetes Fungi - Chordata Actinopteri Metazoa	-0.1692	0.1614	54.2	-1.049	0.94
Ascomycota Sordariomycetes Fungi - Chordata Aves Metazoa	-0.04144	0.157	55.3	-0.264	1
Ascomycota Sordariomycetes Fungi - Arthropoda Insecta Metazoa	-0.0173	0.1651	56.2	-0.105	1
Ascomycota Sordariomycetes Fungi - Chordata Mammalia Metazoa	-0.03847	0.1558	54	-0.247	1
Ascomycota Sordariomycetes Fungi - Streptophyta Magnoliopsida Viridiplantae	-0.16004	0.1532	54.2	-1.045	0.9409
Chordata Actinopteri Metazoa - Chordata Aves Metazoa	0.12776	0.0734	66.6	1.741	0.5916
Chordata Actinopteri Metazoa - Arthropoda Insecta Metazoa	0.15191	0.0895	66.4	1.696	0.6208
Chordata Actinopteri Metazoa - Chordata Mammalia Metazoa	0.13074	0.0709	59.5	1.845	0.5239
Chordata Actinopteri Metazoa - Streptophyta Magnoliopsida Viridiplantae	0.00916	0.0649	61.9	0.141	1
Chordata Aves Metazoa - Arthropoda Insecta Metazoa	0.02415	0.0813	76.1	0.297	0.9999
Chordata Aves Metazoa - Chordata Mammalia Metazoa	0.00298	0.0602	72.5	0.049	1
Chordata Aves Metazoa - Streptophyta Magnoliopsida Viridiplantae	-0.1186	0.053	82.2	-2.238	0.2874
Arthropoda Insecta Metazoa - Chordata Mammalia Metazoa	-0.02117	0.0791	69.5	-0.268	1
Arthropoda Insecta Metazoa - Streptophyta Magnoliopsida Viridiplantae	-0.14275	0.0738	73.7	-1.935	0.4644
Chordata Mammalia Metazoa - Streptophyta Magnoliopsida Viridiplantae	-0.12158	0.0494	65.9	-2.46	0.1912

## Sheet: S10 Model 9
Summary output:
Linear mixed model fit by REML. t-tests use Satterthwaite's method ['lmerModLmerTest']
Formula: "value ~ log(P2_P3_all)+kingdom/phylum/class+(1|reference)+(1|pair)"
Data: subdata
Control: lmerControl(optimizer = "bobyqa")
REML criterion at convergence: -4773.6
Scaled Residuals:
Min	1Q	Median	3Q	Max
-4.0908	-0.4378	-0.1667	0.2723	3.8853
Random effects:
Groups	Name	Variance	Std.Dev.
pair	(Intercept)	0.001523	0.03902
reference	(Intercept)	0.025982	0.16119
Residual		0.02071	0.14391
Number of obs: 4863, groups: pair, 448; reference, 53
Fixed effects:
	Estimate	Std. Err.	df	t value	Pr(>|t|)
(Intercept)	0.042702	0.16755	33.259	0.255	0.8
log(P2_P3_all)	-0.003618	0.003394	487.714	-1.066	0.287
kingdomMetazoa	0.05868	0.186728	35.0412	0.314	0.755
kingdomViridiplantae	0.174216	0.172191	33.0852	1.012	0.319
kingdomMetazoa:phylumChordata	0.139238	0.105435	45.3757	1.321	0.193
kingdomMetazoa:phylumChordata:classAves	-0.116951	0.089724	44.9569	-1.303	0.199
kingdomFungi:phylumAscomycota:classEurotiomycetes	0.035263	0.236837	33.1975	0.149	0.883
kingdomMetazoa:phylumChordata:classMammalia	-0.143811	0.082818	40.8642	-1.736	0.09	.
Lsmeans output:
contrast	estimate	SE	df	t.ratio	p.value
Fungi - Metazoa	-0.0656	0.1193	40.8	-0.55	0.8471
Fungi - Viridiplantae	-0.1539	0.1166	40.5	-1.32	0.3923
Metazoa - Viridiplantae	-0.0883	0.0549	56	-1.608	0.2508
contrast estimate SE df t.ratio p.value	estimate	SE	df	t.ratio	p.value
Ascomycota Fungi - Arthropoda Metazoa -0.0399 0.1364 43.4 -0.292 0.9912	-0.0399	0.1364	43.4	-0.292	0.9912
Ascomycota Fungi - Chordata Metazoa -0.0913 0.1160 40.0 -0.787 0.8598	-0.0913	0.116	40	-0.787	0.8598
Ascomycota Fungi - Streptophyta Viridiplantae -0.1539 0.1166 40.5 -1.320 0.5556	-0.1539	0.1166	40.5	-1.32	0.5556
Arthropoda Metazoa - Chordata Metazoa -0.0515 0.0848 52.2 -0.607 0.9293	-0.0515	0.0848	52.2	-0.607	0.9293
Arthropoda Metazoa - Streptophyta Viridiplantae -0.1140 0.0859 54.5 -1.328 0.5497	-0.114	0.0859	54.5	-1.328	0.5497
Chordata Metazoa - Streptophyta Viridiplantae -0.0626 0.0474 54.7 -1.320 0.5544	-0.0626	0.0474	54.7	-1.32	0.5544
contrast	estimate	SE	df	t.ratio	p.value
Ascomycota Eurotiomycetes Fungi - Ascomycota Sordariomycetes Fungi	0.03606	0.2227	39.2	0.162	1
Ascomycota Eurotiomycetes Fungi - Chordata Actinopteri Metazoa	-0.15112	0.1687	40.6	-0.896	0.9712
Ascomycota Eurotiomycetes Fungi - Chordata Aves Metazoa	-0.04589	0.1693	41.8	-0.271	1
Ascomycota Eurotiomycetes Fungi - Arthropoda Insecta Metazoa	-0.02183	0.1768	42.3	-0.123	1
Ascomycota Eurotiomycetes Fungi - Chordata Mammalia Metazoa	-0.02292	0.1658	40.4	-0.138	1
Ascomycota Eurotiomycetes Fungi - Streptophyta Magnoliopsida Viridiplantae	-0.13587	0.1621	40.8	-0.838	0.9793
Ascomycota Sordariomycetes Fungi - Chordata Actinopteri Metazoa	-0.18719	0.1671	39.1	-1.12	0.918
Ascomycota Sordariomycetes Fungi - Chordata Aves Metazoa	-0.08195	0.1676	40.1	-0.489	0.9989
Ascomycota Sordariomycetes Fungi - Arthropoda Insecta Metazoa	-0.0579	0.1753	40.9	-0.33	0.9999
Ascomycota Sordariomycetes Fungi - Chordata Mammalia Metazoa	-0.05898	0.1642	38.9	-0.359	0.9998
Ascomycota Sordariomycetes Fungi - Streptophyta Magnoliopsida Viridiplantae	-0.17193	0.1603	39	-1.073	0.9323
Chordata Actinopteri Metazoa - Chordata Aves Metazoa	0.10523	0.0833	50.2	1.263	0.8652
Chordata Actinopteri Metazoa - Arthropoda Insecta Metazoa	0.12929	0.0976	49.7	1.324	0.8372
Chordata Actinopteri Metazoa - Chordata Mammalia Metazoa	0.12821	0.0759	43.8	1.69	0.6262
Chordata Actinopteri Metazoa - Streptophyta Magnoliopsida Viridiplantae	0.01526	0.0677	48.1	0.225	1
Chordata Aves Metazoa - Arthropoda Insecta Metazoa	0.02406	0.0986	54.4	0.244	1
Chordata Aves Metazoa - Chordata Mammalia Metazoa	0.02297	0.0771	50.6	0.298	0.9999
Chordata Aves Metazoa - Streptophyta Magnoliopsida Viridiplantae	-0.08998	0.069	57.6	-1.303	0.8476
Arthropoda Insecta Metazoa - Chordata Mammalia Metazoa	-0.00108	0.0923	49.7	-0.012	1
Arthropoda Insecta Metazoa - Streptophyta Magnoliopsida Viridiplantae	-0.11403	0.0859	54.5	-1.328	0.836
Chordata Mammalia Metazoa - Streptophyta Magnoliopsida Viridiplantae	-0.11295	0.06	48.4	-1.881	0.5022

## Sheet: S11 Model 10
Summary output:
Generalized linear mixed model fit by maximum likelihood (Laplace Approximation) ['glmerMod']
Family: binomial ( logit )
Formula: sig ~ log(P2_P3_rbh) * log(P2P3_P4_rbh) + (1 | reference) + (1 | pair)
Data: subdata
Control: glmerControl(optimizer = "bobyqa")
AIC	BIC	logLik	deviance	df.resid
5913.3	5954.2	-2950.7	5901.3	6740
Scaled Residuals:
Min	1Q	Median	3Q	Max
-8.8645	-0.4876	0.4	0.4327	3.9799
Random effects:
Groups	Name	Variance	Std.Dev.
pair	(Intercept)	0.8856	0.941
reference	(Intercept)	7.4949	2.738
Number of obs: 6746, groups: pair, 476; reference, 70
Fixed effects:
	Estimate	Std. Err.	z value	Pr(>|z|)
(Intercept)	4.01619	1.07959	3.72	0.000199	***
log(P2_P3_rbh)	0.05777	0.20976	0.275	0.782989
log(P2P3_P4_rbh)	1.70601	0.43117	3.957	7.6e-05	***
log(P2_P3_rbh):log(P2P3_P4_rbh)	0.23185	0.08596	2.697	0.006996	**

[truncated: 7 more sheets: S12 Model 11, S13 Model 12, S14 Model 13, S15 Model 14, S16 Model 15, S17 Model 16, S18 Model 17]
